# Supplementary material for: Reconciling the father tongue and mother tongue hypotheses in Indo-European populations
Source: Natl Sci Rev. 2018 Aug 20;6(2):293–300. doi: 10.1093/nsr/nwy083 (PMC8291526; doi:10.1093/nsr/nwy083)
Supplement: Supplemental Files [file nwy083_supplemental_files.zip]

Archive with 2 entries (2 files):
- Revised SI.docx
- Supplementary Tables and Data.rar
